# Supplementary material for: Lifestyle, Lineage, and Geographical Origin Influence Temperature-Dependent Phenotypic Variation across Yeast Strains during Wine Fermentation
Source: Microorganisms. 2020 Sep 7;8(9):1367. doi: 10.3390/microorganisms8091367 (PMC7565122; doi:10.3390/microorganisms8091367)
Supplement: Supplementary file 1 [file microorganisms-08-01367-s001.zip]

Archive with 2 entries (2 files):
- Copy of Deed and Pilkington Supplementary Materials File S1 final proof.xlsx
- Deed and Pilkington Supplementary Materials Tables and Figures final proof.docx
