# Supplementary material for: Lifestyle, Lineage, and Geographical Origin Influence Temperature-Dependent Phenotypic Variation across Yeast Strains during Wine Fermentation
Source: Microorganisms. 2020 Sep 7;8(9):1367. doi: 10.3390/microorganisms8091367 (PMC7565122; doi:10.3390/microorganisms8091367)
Supplement: Supplementary file 1 [file microorganisms-08-01367-s001.zip › Copy of Deed and Pilkington Supplementary Materials File S1 final proof.xlsx]

## Sheet: Kinetics
Supplementary Materials
File S1. Categorization and fermentation kinetics data for 34 S. cerevisiae strains fermented at 10, 15, 20, 25 and 30 °C in triplicate.
Lifestyle	Lineage	Continent	Strain	Replicate	Temperature	Lag	Vmax	FermEfficiency
Clinical	Mosaic	Europe	273614X	A	10	6.46198	0.0981885	0.67457
Clinical	Mosaic	Europe	273614X	B	10	6.09698	0.108869	0.656566
Clinical	Mosaic	Europe	273614X	C	10	5.93812	0.0815132	0.656812
Clinical	Mosaic	Europe	273614X	A	15	2.988	0.315055	0.875105
Clinical	Mosaic	Europe	273614X	B	15	2.90202	0.293772	0.88032
Clinical	Mosaic	Europe	273614X	C	15	3.05683	0.288706	0.843578
Clinical	Mosaic	Europe	273614X	A	20	1.50099	0.664215	0.931309
Clinical	Mosaic	Europe	273614X	B	20	1.2488	0.561252	0.952929
Clinical	Mosaic	Europe	273614X	C	20	1.08733	0.508193	0.927472
Clinical	Mosaic	Europe	273614X	A	25	0.610979	0.761139	0.913218
Clinical	Mosaic	Europe	273614X	B	25	0.748442	0.819489	0.906089
Clinical	Mosaic	Europe	273614X	C	25	0.687138	0.82845	0.902999
Clinical	Mosaic	Europe	273614X	A	30	0.539079	0.962247	0.719489
Clinical	Mosaic	Europe	273614X	B	30	0.558229	1.04817	0.770669
Clinical	Mosaic	Europe	273614X	C	30	0.470657	1.07791	0.784428
Fermentation	Wine	Americas	BC187	A	10	5.16106	0.126857	0.81968
Fermentation	Wine	Americas	BC187	B	10	5.63976	0.121527	0.807678
Fermentation	Wine	Americas	BC187	C	10	4.56705	0.128061	0.771924
Fermentation	Wine	Americas	BC187	A	15	3.01275	0.369105	0.885282
Fermentation	Wine	Americas	BC187	B	15	2.92168	0.356511	0.87275
Fermentation	Wine	Americas	BC187	C	15	2.87007	0.380679	0.885792
Fermentation	Wine	Americas	BC187	A	20	1.16299	0.639553	0.915362
Fermentation	Wine	Americas	BC187	B	20	1.3453	0.671293	0.914068
Fermentation	Wine	Americas	BC187	C	20	1.22184	0.619325	0.924715
Fermentation	Wine	Americas	BC187	A	25	0.539737	0.834136	0.886085
Fermentation	Wine	Americas	BC187	B	25	0.631592	0.859919	0.854572
Fermentation	Wine	Americas	BC187	C	25	0.588873	0.892456	0.89733
Fermentation	Wine	Americas	BC187	A	30	0.339408	1.21455	0.769256
Fermentation	Wine	Americas	BC187	B	30	0.314993	1.1782	0.773242
Fermentation	Wine	Americas	BC187	C	30	0.347442	1.20772	0.771181
Fermentation	Wine	Oceania	DBVPG1106	A	10	7.57958	0.130905	0.794264
Fermentation	Wine	Oceania	DBVPG1106	B	10	6.5067	0.0974092	0.656941
Fermentation	Wine	Oceania	DBVPG1106	C	10	6.41887	0.120203	0.755914
Fermentation	Wine	Oceania	DBVPG1106	A	15	3.44409	0.37137	0.903138
Fermentation	Wine	Oceania	DBVPG1106	B	15	3.28153	0.350327	0.859737
Fermentation	Wine	Oceania	DBVPG1106	C	15	3.11984	0.388051	0.859934
Fermentation	Wine	Oceania	DBVPG1106	A	20	1.41181	0.662787	0.957616
Fermentation	Wine	Oceania	DBVPG1106	B	20	1.47319	0.69211	0.918686
Fermentation	Wine	Oceania	DBVPG1106	C	20	1.58186	0.698022	0.910225
Fermentation	Wine	Oceania	DBVPG1106	A	25	0.806519	1.01211	0.907137
Fermentation	Wine	Oceania	DBVPG1106	B	25	0.847914	1.00885	0.905389
Fermentation	Wine	Oceania	DBVPG1106	C	25	0.819397	1.00505	0.91048
Fermentation	Wine	Oceania	DBVPG1106	A	30	0.524486	1.25562	0.774554
Fermentation	Wine	Oceania	DBVPG1106	B	30	0.435375	1.23506	0.791674
Fermentation	Wine	Oceania	DBVPG1106	C	30	0.486844	1.22549	0.771773
Wild	Wine	Europe	DBVPG1373	A	10	4.04275	0.0556881	0.439854
Wild	Wine	Europe	DBVPG1373	B	10	3.93666	0.0473674	0.39041
Wild	Wine	Europe	DBVPG1373	C	10	3.98971	0.0461489	0.473237
Wild	Wine	Europe	DBVPG1373	A	15	3.6885	0.207716	0.846221
Wild	Wine	Europe	DBVPG1373	B	15	3.53317	0.218295	0.855346
Wild	Wine	Europe	DBVPG1373	C	15	3.85752	0.199785	0.847251
Wild	Wine	Europe	DBVPG1373	A	20	1.42011	0.625289	0.910159
Wild	Wine	Europe	DBVPG1373	B	20	1.33267	0.590285	0.909725
Wild	Wine	Europe	DBVPG1373	C	20	1.47319	0.605618	0.901238
Wild	Wine	Europe	DBVPG1373	A	25	0.852983	0.748907	0.859662
Wild	Wine	Europe	DBVPG1373	B	25	0.805115	0.70905	0.860734
Wild	Wine	Europe	DBVPG1373	C	25	0.846113	0.79263	0.87284
Wild	Wine	Europe	DBVPG1373	A	30	0.679	1.02023	0.736866
Wild	Wine	Europe	DBVPG1373	B	30	0.683801	1.05461	0.717122
Wild	Wine	Europe	DBVPG1373	C	30	0.694247	0.980119	0.709741
Wild	Wine	Europe	DBVPG1788	A	10	5.10878	0.133012	0.8156
Wild	Wine	Europe	DBVPG1788	B	10	5.18586	0.0909675	0.710374
Wild	Wine	Europe	DBVPG1788	C	10	5.32616	0.140548	0.870231
Wild	Wine	Europe	DBVPG1788	A	15	3.50733	0.30247	0.840843
Wild	Wine	Europe	DBVPG1788	B	15	3.47795	0.320153	0.877986
Wild	Wine	Europe	DBVPG1788	C	15	3.39331	0.304346	0.869799
Wild	Wine	Europe	DBVPG1788	A	20	1.25767	0.556259	0.893961
Wild	Wine	Europe	DBVPG1788	B	20	1.25661	0.606875	0.914043
Wild	Wine	Europe	DBVPG1788	C	20	1.00895	0.504007	0.935738
Wild	Wine	Europe	DBVPG1788	A	25	0.871703	0.95923	0.916553
Wild	Wine	Europe	DBVPG1788	B	25	0.869795	0.96615	0.924698
Wild	Wine	Europe	DBVPG1788	C	25	0.822607	0.957129	0.907111
Wild	Wine	Europe	DBVPG1788	A	30	0.449745	1.20117	0.787814
Wild	Wine	Europe	DBVPG1788	B	30	0.536411	1.27077	0.769988
Wild	Wine	Europe	DBVPG1788	C	30	0.525652	1.28905	0.76272
Fermentation	WestAfrican	Africa	DBVPG6044	A	10	7.68224	0.0465719	0.524196
Fermentation	WestAfrican	Africa	DBVPG6044	B	10	7.10951	0.0623116	0.559616
Fermentation	WestAfrican	Africa	DBVPG6044	C	10	5.89586	0.0797795	0.633015
Fermentation	WestAfrican	Africa	DBVPG6044	A	15	2.45211	0.225832	0.830022
Fermentation	WestAfrican	Africa	DBVPG6044	B	15	2.60227	0.246273	0.823943
Fermentation	WestAfrican	Africa	DBVPG6044	C	15	2.91295	0.234778	0.838725
Fermentation	WestAfrican	Africa	DBVPG6044	A	20	1.28032	0.526683	0.907036
Fermentation	WestAfrican	Africa	DBVPG6044	B	20	1.40865	0.517207	0.8953
Fermentation	WestAfrican	Africa	DBVPG6044	C	20	1.28268	0.590251	0.940445
Fermentation	WestAfrican	Africa	DBVPG6044	A	25	0.831286	0.811811	0.864762
Fermentation	WestAfrican	Africa	DBVPG6044	B	25	0.826598	0.850068	0.911033
Fermentation	WestAfrican	Africa	DBVPG6044	C	25	0.80566	0.82511	0.847989
Fermentation	WestAfrican	Africa	DBVPG6044	A	30	0.520942	1.39964	0.750146
Fermentation	WestAfrican	Africa	DBVPG6044	B	30	0.49514	1.35612	0.758839
Fermentation	WestAfrican	Africa	DBVPG6044	C	30	0.487629	1.55761	0.804991
Fermentation	Wine	Africa	EnofermM2	A	10	6.0436	0.137119	0.778007
Fermentation	Wine	Africa	EnofermM2	B	10	6.22467	0.116918	0.813469
Fermentation	Wine	Africa	EnofermM2	C	10	4.55812	0.150205	0.822714
Fermentation	Wine	Africa	EnofermM2	A	15	2.93869	0.391026	0.883495
Fermentation	Wine	Africa	EnofermM2	B	15	2.61874	0.384701	0.871219
Fermentation	Wine	Africa	EnofermM2	C	15	2.43939	0.413163	0.903035
Fermentation	Wine	Africa	EnofermM2	A	20	1.42652	0.588726	0.896739
Fermentation	Wine	Africa	EnofermM2	B	20	1.2772	0.543618	0.926247
Fermentation	Wine	Africa	EnofermM2	C	20	1.34448	0.632885	0.904283
Fermentation	Wine	Africa	EnofermM2	A	25	0.837545	1.03147	0.912979
Fermentation	Wine	Africa	EnofermM2	B	25	0.814416	1.03844	0.891539
Fermentation	Wine	Africa	EnofermM2	C	25	0.76729	1.09517	0.920134
Fermentation	Wine	Africa	EnofermM2	A	30	0.390475	1.26295	0.762735
Fermentation	Wine	Africa	EnofermM2	B	30	0.522794	1.38309	0.787799
Fermentation	Wine	Africa	EnofermM2	C	30	0.329823	1.13807	0.733039
Fermentation	Wine	Europe	I14	A	10	5.81407	0.118822	0.719769
Fermentation	Wine	Europe	I14	B	10	5.52076	0.0985475	0.669525
Fermentation	Wine	Europe	I14	C	10	5.51794	0.122437	0.604056
Fermentation	Wine	Europe	I14	A	15	2.99922	0.321376	0.851511
Fermentation	Wine	Europe	I14	B	15	2.73654	0.306324	0.864718
Fermentation	Wine	Europe	I14	C	15	3.35477	0.298402	0.839537
Fermentation	Wine	Europe	I14	A	20	1.31679	0.674332	0.916863
Fermentation	Wine	Europe	I14	B	20	1.3186	0.680844	0.943407
Fermentation	Wine	Europe	I14	C	20	1.45073	0.689158	0.917881
Fermentation	Wine	Europe	I14	A	25	0.77169	0.957337	0.891144
Fermentation	Wine	Europe	I14	B	25	0.767491	0.954264	0.898188
Fermentation	Wine	Europe	I14	C	25	0.772266	0.949677	0.8947
Fermentation	Wine	Europe	I14	A	30	0.487573	1.41319	0.763054
Fermentation	Wine	Europe	I14	B	30	0.468435	1.31048	0.779037
Fermentation	Wine	Europe	I14	C	30	0.374963	1.19738	0.74547
Wild	Mosaic	Americas	IL-01	A	10	100	1e-10	1e-10
Wild	Mosaic	Americas	IL-01	B	10	100	1e-10	1e-10
Wild	Mosaic	Americas	IL-01	C	10	100	1e-10	1e-10
Wild	Mosaic	Americas	IL-01	A	15	13.4718	0.184764	0.913742
Wild	Mosaic	Americas	IL-01	B	15	12.428	0.154264	0.890364
Wild	Mosaic	Americas	IL-01	C	15	10.3493	0.181376	0.944783
Wild	Mosaic	Americas	IL-01	A	20	2.68941	0.487003	0.907149
Wild	Mosaic	Americas	IL-01	B	20	2.61593	0.484146	0.925021
Wild	Mosaic	Americas	IL-01	C	20	2.72671	0.558735	0.913508
Wild	Mosaic	Americas	IL-01	A	25	0.952848	0.761957	0.903051
Wild	Mosaic	Americas	IL-01	B	25	0.991572	0.755169	0.868948
Wild	Mosaic	Americas	IL-01	C	25	0.984529	0.788527	0.913786
Wild	Mosaic	Americas	IL-01	A	30	1.27393	0.809939	0.696653
Wild	Mosaic	Americas	IL-01	B	30	1.37376	0.853464	0.741238
Wild	Mosaic	Americas	IL-01	C	30	1.24083	0.811813	0.785951
Fermentation	Wine	Americas	L1528	A	10	3.52457	0.140825	0.667275
Fermentation	Wine	Americas	L1528	B	10	3.87753	0.104636	0.57883
Fermentation	Wine	Americas	L1528	C	10	4.0835	0.104135	0.654701
Fermentation	Wine	Americas	L1528	A	15	2.4603	0.348257	0.879345
Fermentation	Wine	Americas	L1528	B	15	2.40871	0.281797	0.855188
Fermentation	Wine	Americas	L1528	C	15	2.63356	0.352842	0.880729
Fermentation	Wine	Americas	L1528	A	20	0.652204	0.496956	0.963679
Fermentation	Wine	Americas	L1528	B	20	0.551937	0.460032	1.03384
Fermentation	Wine	Americas	L1528	C	20	0.470548	0.439466	1.02811
Fermentation	Wine	Americas	L1528	A	25	0.760804	0.540563	0.975816
Fermentation	Wine	Americas	L1528	B	25	0.752393	0.499611	1.10271
Fermentation	Wine	Americas	L1528	C	25	0.706209	0.641716	1.03365
Fermentation	Wine	Americas	L1528	A	30	0.283467	0.588174	1.03601
Fermentation	Wine	Americas	L1528	B	30	0.353924	0.612117	0.993644
Fermentation	Wine	Americas	L1528	C	30	0.213011	0.842087	0.856717
Fermentation	Wine	Europe	M22	A	10	5.29705	0.112032	0.695226
Fermentation	Wine	Europe	M22	B	10	5.48791	0.120794	0.707896
Fermentation	Wine	Europe	M22	C	10	5.59319	0.120697	0.724404
Fermentation	Wine	Europe	M22	A	15	2.80118	0.340946	0.848302
Fermentation	Wine	Europe	M22	B	15	2.63279	0.354499	0.870452
Fermentation	Wine	Europe	M22	C	15	3.03212	0.355072	0.831109
Fermentation	Wine	Europe	M22	A	20	1.09511	0.680984	0.920378
Fermentation	Wine	Europe	M22	B	20	1.10161	0.638284	0.911439
Fermentation	Wine	Europe	M22	C	20	1.06116	0.673521	0.935674
Fermentation	Wine	Europe	M22	A	25	0.701311	1.03236	0.908108
Fermentation	Wine	Europe	M22	B	25	0.660442	0.975161	0.917359
Fermentation	Wine	Europe	M22	C	25	0.732788	1.00786	0.892129
Fermentation	Wine	Europe	M22	A	30	0.487134	1.43275	0.776819
Fermentation	Wine	Europe	M22	B	30	0.374638	1.33921	0.765506
Fermentation	Wine	Europe	M22	C	30	0.305962	1.22154	0.761752
Fermentation	Mosaic	Europe	NCYC361	A	10	7.02675	0.090546	0.78272
Fermentation	Mosaic	Europe	NCYC361	B	10	7.04219	0.0949871	0.704906
Fermentation	Mosaic	Europe	NCYC361	C	10	7.50325	0.0757466	0.683869
Fermentation	Mosaic	Europe	NCYC361	A	15	3.69181	0.292322	0.87709
Fermentation	Mosaic	Europe	NCYC361	B	15	3.46748	0.315535	0.860426
Fermentation	Mosaic	Europe	NCYC361	C	15	3.51294	0.280405	0.863676
Fermentation	Mosaic	Europe	NCYC361	A	20	1.48261	0.615134	0.937676
Fermentation	Mosaic	Europe	NCYC361	B	20	2.00382	0.568366	0.934619
Fermentation	Mosaic	Europe	NCYC361	C	20	1.65052	0.608109	0.916261
Fermentation	Mosaic	Europe	NCYC361	A	25	0.804558	0.894808	0.919512
Fermentation	Mosaic	Europe	NCYC361	B	25	0.867113	0.872164	0.924004
Fermentation	Mosaic	Europe	NCYC361	C	25	0.826829	0.891783	0.921045
Fermentation	Mosaic	Europe	NCYC361	A	30	0.474942	1.14402	0.767825
Fermentation	Mosaic	Europe	NCYC361	B	30	0.437258	1.14282	0.811332
Fermentation	Mosaic	Europe	NCYC361	C	30	0.532538	1.13763	0.736787
Fermentation	Wine	Americas	RM1111	A	10	5.98062	0.140841	0.828922
Fermentation	Wine	Americas	RM1111	B	10	5.88684	0.145838	0.84577
Fermentation	Wine	Americas	RM1111	C	10	5.3956	0.143745	0.826778
Fermentation	Wine	Americas	RM1111	A	15	2.98423	0.378607	0.886301
Fermentation	Wine	Americas	RM1111	B	15	2.7287	0.379423	0.861727
Fermentation	Wine	Americas	RM1111	C	15	2.88711	0.371343	0.882186
Fermentation	Wine	Americas	RM1111	A	20	1.20056	0.514035	0.949853
Fermentation	Wine	Americas	RM1111	B	20	1.25204	0.518524	0.915347
Fermentation	Wine	Americas	RM1111	C	20	1.13678	0.518705	0.963146
Fermentation	Wine	Americas	RM1111	A	25	0.807725	0.928879	0.910868
Fermentation	Wine	Americas	RM1111	B	25	0.76435	0.900239	0.929796
Fermentation	Wine	Americas	RM1111	C	25	0.819748	0.973305	0.927225
Fermentation	Wine	Americas	RM1111	A	30	0.426872	1.2682	0.780707
Fermentation	Wine	Americas	RM1111	B	30	0.376881	1.26391	0.791487
Fermentation	Wine	Americas	RM1111	C	30	0.43608	1.23706	0.790387
Laboratory	Mosaic	Americas	S288C	A	10	13.9687	0.0372279	0.702419
Laboratory	Mosaic	Americas	S288C	B	10	7.38953	0.0524437	0.542084
Laboratory	Mosaic	Americas	S288C	C	10	21.614	0.0526262	0.622251
Laboratory	Mosaic	Americas	S288C	A	15	4.79755	0.140946	0.727719
Laboratory	Mosaic	Americas	S288C	B	15	4.50491	0.139265	0.777095
Laboratory	Mosaic	Americas	S288C	C	15	4.82275	0.0834695	0.711044
Laboratory	Mosaic	Americas	S288C	A	20	1.36232	0.360087	0.917625
Laboratory	Mosaic	Americas	S288C	B	20	1.42599	0.402725	0.909739
Laboratory	Mosaic	Americas	S288C	C	20	1.97288	0.344609	0.890963
Laboratory	Mosaic	Americas	S288C	A	25	0.689939	0.654134	0.9205
Laboratory	Mosaic	Americas	S288C	B	25	0.708454	0.70662	0.880901
Laboratory	Mosaic	Americas	S288C	C	25	1.09823	0.70631	0.796086
Laboratory	Mosaic	Americas	S288C	A	30	0.504146	1.13133	0.771918
Laboratory	Mosaic	Americas	S288C	B	30	0.430508	1.13469	0.767012
Laboratory	Mosaic	Americas	S288C	C	30	0.644298	1.18807	0.729174
Laboratory	Mosaic	Americas	SK1	A	10	13.5372	0.0566129	0.674777
Laboratory	Mosaic	Americas	SK1	B	10	19.5766	0.064864	0.692604
Laboratory	Mosaic	Americas	SK1	C	10	12.8724	0.0471818	0.710431
Laboratory	Mosaic	Americas	SK1	A	15	3.9954	0.17434	0.722629
Laboratory	Mosaic	Americas	SK1	B	15	3.97555	0.138057	0.705928
Laboratory	Mosaic	Americas	SK1	C	15	3.97084	0.130882	0.674982
Laboratory	Mosaic	Americas	SK1	A	20	1.4527	0.419672	0.915872
Laboratory	Mosaic	Americas	SK1	B	20	1.51292	0.437139	0.886203
Laboratory	Mosaic	Americas	SK1	C	20	1.2905	0.381705	0.929577
Laboratory	Mosaic	Americas	SK1	A	25	0.781964	0.744749	0.91493
Laboratory	Mosaic	Americas	SK1	B	25	0.826916	0.739666	0.921547
Laboratory	Mosaic	Americas	SK1	C	25	0.860577	0.778192	0.898448
Laboratory	Mosaic	Americas	SK1	A	30	0.633635	1.19627	0.784063
Laboratory	Mosaic	Americas	SK1	B	30	0.601606	1.2236	0.779012
Laboratory	Mosaic	Americas	SK1	C	30	0.590798	1.12191	0.798243
Wild	Malaysian	Asia	UWOPS034614	A	10	5.51256	0.110416	0.714521
Wild	Malaysian	Asia	UWOPS034614	B	10	5.19733	0.137454	0.706371
Wild	Malaysian	Asia	UWOPS034614	C	10	5.01681	0.134927	0.703742
Wild	Malaysian	Asia	UWOPS034614	A	15	3.29675	0.253128	0.818915
Wild	Malaysian	Asia	UWOPS034614	B	15	2.90454	0.261926	0.831141
Wild	Malaysian	Asia	UWOPS034614	C	15	3.09737	0.267564	0.815609
Wild	Malaysian	Asia	UWOPS034614	A	20	1.34546	0.609795	0.890663
Wild	Malaysian	Asia	UWOPS034614	B	20	1.67584	0.636813	0.827278
Wild	Malaysian	Asia	UWOPS034614	C	20	1.3681	0.67168	0.936875
Wild	Malaysian	Asia	UWOPS034614	A	25	0.673073	0.882933	0.87006
Wild	Malaysian	Asia	UWOPS034614	B	25	0.75583	0.956347	0.815491
Wild	Malaysian	Asia	UWOPS034614	C	25	0.758681	0.984511	0.825686
Wild	Malaysian	Asia	UWOPS034614	A	30	0.479894	1.35357	0.771291
Wild	Malaysian	Asia	UWOPS034614	B	30	0.40005	1.13779	0.773309
Wild	Malaysian	Asia	UWOPS034614	C	30	0.443407	1.31284	0.748344
Wild	Malaysian	Asia	UWOPS052173	A	10	5.12511	0.130083	0.652943
Wild	Malaysian	Asia	UWOPS052173	B	10	5.00923	0.0961896	0.630488
Wild	Malaysian	Asia	UWOPS052173	C	10	5.14938	0.108319	0.659962
Wild	Malaysian	Asia	UWOPS052173	A	15	3.1163	0.302613	0.828762
Wild	Malaysian	Asia	UWOPS052173	B	15	3.42693	0.243914	0.794426
Wild	Malaysian	Asia	UWOPS052173	C	15	2.78203	0.263356	0.783228
Wild	Malaysian	Asia	UWOPS052173	A	20	1.27577	0.611874	0.901601
Wild	Malaysian	Asia	UWOPS052173	B	20	1.53055	0.726571	0.901775
Wild	Malaysian	Asia	UWOPS052173	C	20	1.34719	0.723284	0.932179
Wild	Malaysian	Asia	UWOPS052173	A	25	0.764219	0.940405	0.826722
Wild	Malaysian	Asia	UWOPS052173	B	25	0.731833	0.932976	0.877114
Wild	Malaysian	Asia	UWOPS052173	C	25	0.67894	0.885873	0.885545
Wild	Malaysian	Asia	UWOPS052173	A	30	0.575321	1.46113	0.746677
Wild	Malaysian	Asia	UWOPS052173	B	30	0.55485	1.48228	0.765863
Wild	Malaysian	Asia	UWOPS052173	C	30	0.465946	1.43025	0.76425
Wild	Malaysian	Asia	UWOPS052272	A	10	5.75881	0.0820577	0.652305
Wild	Malaysian	Asia	UWOPS052272	B	10	6.48305	0.078717	0.622988
Wild	Malaysian	Asia	UWOPS052272	C	10	5.91636	0.0739842	0.572021
Wild	Malaysian	Asia	UWOPS052272	A	15	3.2738	0.293638	0.811728
Wild	Malaysian	Asia	UWOPS052272	B	15	3.00435	0.300254	0.845939
Wild	Malaysian	Asia	UWOPS052272	C	15	3.13856	0.301189	0.824169
Wild	Malaysian	Asia	UWOPS052272	A	20	1.18314	0.581029	0.93043
Wild	Malaysian	Asia	UWOPS052272	B	20	1.4347	0.570241	0.910547
Wild	Malaysian	Asia	UWOPS052272	C	20	1.43331	0.60719	0.874864
Wild	Malaysian	Asia	UWOPS052272	A	25	0.881531	0.984476	0.852011
Wild	Malaysian	Asia	UWOPS052272	B	25	0.839817	0.95214	0.819059
Wild	Malaysian	Asia	UWOPS052272	C	25	0.728899	0.962337	0.872011
Wild	Malaysian	Asia	UWOPS052272	A	30	0.562197	1.51387	0.786586
Wild	Malaysian	Asia	UWOPS052272	B	30	0.585345	1.46417	0.720738
Wild	Malaysian	Asia	UWOPS052272	C	30	0.517445	1.49875	0.769948
Wild	Mosaic	Americas	UWOPS837873	A	10	13.1909	0.0639716	0.492803
Wild	Mosaic	Americas	UWOPS837873	B	10	13.7344	0.0557813	0.466538
Wild	Mosaic	Americas	UWOPS837873	C	10	12.7202	0.0533718	0.451786
Wild	Mosaic	Americas	UWOPS837873	A	15	4.05348	0.240587	0.797333
Wild	Mosaic	Americas	UWOPS837873	B	15	4.29551	0.249218	0.854577
Wild	Mosaic	Americas	UWOPS837873	C	15	4.02694	0.227396	0.816686
Wild	Mosaic	Americas	UWOPS837873	A	20	1.50074	0.59408	0.913488
Wild	Mosaic	Americas	UWOPS837873	B	20	1.55694	0.613517	0.940099
Wild	Mosaic	Americas	UWOPS837873	C	20	1.55128	0.593629	0.935708
Wild	Mosaic	Americas	UWOPS837873	A	25	0.758192	0.877283	0.886184
Wild	Mosaic	Americas	UWOPS837873	B	25	0.900559	0.862467	0.864817
Wild	Mosaic	Americas	UWOPS837873	C	25	0.913398	0.811767	0.825278
Wild	Mosaic	Americas	UWOPS837873	A	30	0.539091	1.31044	0.778237
Wild	Mosaic	Americas	UWOPS837873	B	30	0.697744	1.31988	0.761191
Wild	Mosaic	Americas	UWOPS837873	C	30	0.519442	1.25889	0.791655
Wild	Mosaic	Americas	UWOPS872421	A	10	7.36461	0.0430509	0.483771
Wild	Mosaic	Americas	UWOPS872421	B	10	4.83223	0.0442461	0.47886
Wild	Mosaic	Americas	UWOPS872421	C	10	5.89153	0.0624892	0.600059
Wild	Mosaic	Americas	UWOPS872421	A	15	3.53449	0.205894	0.763289
Wild	Mosaic	Americas	UWOPS872421	B	15	3.51767	0.226274	0.754611
Wild	Mosaic	Americas	UWOPS872421	C	15	3.47347	0.238573	0.780265
Wild	Mosaic	Americas	UWOPS872421	A	20	1.89482	0.475535	0.85017
Wild	Mosaic	Americas	UWOPS872421	B	20	1.91252	0.52131	0.921139
Wild	Mosaic	Americas	UWOPS872421	C	20	1.67549	0.463865	0.886362
Wild	Mosaic	Americas	UWOPS872421	A	25	0.975437	1.05469	0.978237
Wild	Mosaic	Americas	UWOPS872421	B	25	0.738692	0.683757	0.884835
Wild	Mosaic	Americas	UWOPS872421	C	25	0.797459	0.852547	0.877324
Wild	Mosaic	Americas	UWOPS872421	A	30	0.623962	1.15854	0.766366
Wild	Mosaic	Americas	UWOPS872421	B	30	0.696908	1.13485	0.761015
Wild	Mosaic	Americas	UWOPS872421	C	30	0.615675	1.14608	0.792362
Fermentation	Sake	Africa	Y12	A	10	9.22438	0.0795058	0.520493
Fermentation	Sake	Africa	Y12	B	10	10.752	0.0812314	0.548383
Fermentation	Sake	Africa	Y12	C	10	9.05247	0.0685425	0.511501
Fermentation	Sake	Africa	Y12	A	15	5.25305	0.243156	0.705379
Fermentation	Sake	Africa	Y12	B	15	5.28404	0.174151	0.647989
Fermentation	Sake	Africa	Y12	C	15	4.96154	0.234701	0.723078
Fermentation	Sake	Africa	Y12	A	20	1.74926	0.547463	0.900837
Fermentation	Sake	Africa	Y12	B	20	1.7464	0.532593	0.888513
Fermentation	Sake	Africa	Y12	C	20	1.67671	0.518891	0.901387
Fermentation	Sake	Africa	Y12	A	25	0.717216	0.686362	0.942058
Fermentation	Sake	Africa	Y12	B	25	1.20611	0.805117	0.797096
Fermentation	Sake	Africa	Y12	C	25	1.08209	0.850408	0.860212
Fermentation	Sake	Africa	Y12	A	30	0.632416	1.17133	0.783904
Fermentation	Sake	Africa	Y12	B	30	0.557321	1.19693	0.782984
Fermentation	Sake	Africa	Y12	C	30	0.615005	1.22199	0.784974
Fermentation	Mosaic	Europe	Y55	A	10	5.76612	0.106651	0.732986
Fermentation	Mosaic	Europe	Y55	B	10	5.80838	0.121464	0.772098
Fermentation	Mosaic	Europe	Y55	C	10	5.63144	0.118985	0.747725
Fermentation	Mosaic	Europe	Y55	A	15	3.47215	0.272424	0.853789
Fermentation	Mosaic	Europe	Y55	B	15	3.66857	0.298437	0.829416
Fermentation	Mosaic	Europe	Y55	C	15	3.53815	0.300264	0.861365
Fermentation	Mosaic	Europe	Y55	A	20	1.43877	0.569039	0.913348
Fermentation	Mosaic	Europe	Y55	B	20	1.21312	0.6637	0.93098
Fermentation	Mosaic	Europe	Y55	C	20	1.13481	0.61171	0.913777
Fermentation	Mosaic	Europe	Y55	A	25	0.801673	0.914114	0.891608
Fermentation	Mosaic	Europe	Y55	B	25	0.779909	0.890952	0.893282
Fermentation	Mosaic	Europe	Y55	C	25	0.811688	0.962104	0.90746
Fermentation	Mosaic	Europe	Y55	A	30	0.55997	1.29153	0.78539
Fermentation	Mosaic	Europe	Y55	B	30	0.59086	1.2666	0.811666
Fermentation	Mosaic	Europe	Y55	C	30	0.475299	1.17237	0.778308
Fermentation	Sake	Asia	Y9	A	10	11.9876	0.0341478	0.29362
Fermentation	Sake	Asia	Y9	B	10	12.1374	0.0256588	0.314874
Fermentation	Sake	Asia	Y9	C	10	11.5024	0.030437	0.278535
Fermentation	Sake	Asia	Y9	A	15	4.16649	0.106141	0.497043
Fermentation	Sake	Asia	Y9	B	15	4.13464	0.107293	0.464053
Fermentation	Sake	Asia	Y9	C	15	4.16849	0.107884	0.507671
Fermentation	Sake	Asia	Y9	A	20	1.48845	0.378122	0.796786
Fermentation	Sake	Asia	Y9	B	20	1.18585	0.353071	0.823182
Fermentation	Sake	Asia	Y9	C	20	1.49198	0.360894	0.836778
Fermentation	Sake	Asia	Y9	A	25	0.78628	0.585717	0.78598
Fermentation	Sake	Asia	Y9	B	25	0.957677	0.66998	0.800967
Fermentation	Sake	Asia	Y9	C	25	0.928917	0.589309	0.77367
Fermentation	Sake	Asia	Y9	A	30	0.453499	0.887884	0.713548
Fermentation	Sake	Asia	Y9	B	30	0.520116	0.964417	0.777578
Fermentation	Sake	Asia	Y9	C	30	0.600983	0.849974	0.752906
Clinical	Mosaic	Europe	YJM269	A	10	7.91504	0.0586683	0.447071
Clinical	Mosaic	Europe	YJM269	B	10	8.08942	0.0643331	0.439156
Clinical	Mosaic	Europe	YJM269	C	10	8.71627	0.0608605	0.482565
Clinical	Mosaic	Europe	YJM269	A	15	3.49665	0.114932	0.553308
Clinical	Mosaic	Europe	YJM269	B	15	3.19652	0.105682	0.53166
Clinical	Mosaic	Europe	YJM269	C	15	3.43428	0.117133	0.609992
Clinical	Mosaic	Europe	YJM269	A	20	0.772857	0.173588	0.863235
Clinical	Mosaic	Europe	YJM269	B	20	1.0253	0.172782	0.793179
Clinical	Mosaic	Europe	YJM269	C	20	1.27775	0.22744	0.912934
Clinical	Mosaic	Europe	YJM269	A	25	0.879591	0.373688	0.848684
Clinical	Mosaic	Europe	YJM269	B	25	1.10002	0.555352	0.878316
Clinical	Mosaic	Europe	YJM269	C	25	1.03133	0.617029	0.941747
Clinical	Mosaic	Europe	YJM269	A	30	1.07273	0.705412	0.760923
Clinical	Mosaic	Europe	YJM269	B	30	0.781897	0.506848	0.764028
Clinical	Mosaic	Europe	YJM269	C	30	0.873101	0.800971	0.766362
Clinical	Mosaic	Americas	YJM320	A	10	5.91968	0.119475	0.751459
Clinical	Mosaic	Americas	YJM320	B	10	5.84345	0.124058	0.755607
Clinical	Mosaic	Americas	YJM320	C	10	6.19004	0.11228	0.795217
Clinical	Mosaic	Americas	YJM320	A	15	2.79077	0.301338	0.889879
Clinical	Mosaic	Americas	YJM320	B	15	2.74828	0.304752	0.888497
Clinical	Mosaic	Americas	YJM320	C	15	2.10466	0.253159	0.880228
Clinical	Mosaic	Americas	YJM320	A	20	1.52183	0.571503	0.90077
Clinical	Mosaic	Americas	YJM320	B	20	1.46971	0.572095	0.94449
Clinical	Mosaic	Americas	YJM320	C	20	1.4609	0.506502	0.912883
Clinical	Mosaic	Americas	YJM320	A	25	0.72936	0.758533	0.938466
Clinical	Mosaic	Americas	YJM320	B	25	0.912378	0.904912	0.930431
Clinical	Mosaic	Americas	YJM320	C	25	1.00978	1.02238	0.934105
Clinical	Mosaic	Americas	YJM320	A	30	0.269206	0.680984	0.736985
Clinical	Mosaic	Americas	YJM320	B	30	0.311717	0.674301	0.841717
Clinical	Mosaic	Americas	YJM320	C	30	0.550524	0.872303	0.806989
Clinical	Mosaic	Americas	YJM326	A	10	100	1e-10	1e-10
Clinical	Mosaic	Americas	YJM326	B	10	100	1e-10	1e-10
Clinical	Mosaic	Americas	YJM326	C	10	100	1e-10	1e-10
Clinical	Mosaic	Americas	YJM326	A	15	6.26915	0.33218	0.837995
Clinical	Mosaic	Americas	YJM326	B	15	6.28932	0.338259	0.847341
Clinical	Mosaic	Americas	YJM326	C	15	6.58216	0.281888	0.823211
Clinical	Mosaic	Americas	YJM326	A	20	2.51107	0.496999	0.888758
Clinical	Mosaic	Americas	YJM326	B	20	2.13484	0.568337	0.905162
Clinical	Mosaic	Americas	YJM326	C	20	2.46405	0.472681	0.908137
Clinical	Mosaic	Americas	YJM326	A	25	1.73881	0.964043	0.897436
Clinical	Mosaic	Americas	YJM326	B	25	1.69271	0.888532	0.87689
Clinical	Mosaic	Americas	YJM326	C	25	1.50155	0.892334	0.896096
Clinical	Mosaic	Americas	YJM326	A	30	0.74253	1.26384	0.790833
Clinical	Mosaic	Americas	YJM326	B	30	0.618017	1.17553	0.771109
Clinical	Mosaic	Americas	YJM326	C	30	0.67244	1.1711	0.788245
Clinical	Mosaic	Americas	YJM421	A	10	9.74388	0.12127	0.682112
Clinical	Mosaic	Americas	YJM421	B	10	8.79147	0.122416	0.64355
Clinical	Mosaic	Americas	YJM421	C	10	9.08349	0.119219	0.645274
Clinical	Mosaic	Americas	YJM421	A	15	3.6323	0.340774	0.814702
Clinical	Mosaic	Americas	YJM421	B	15	3.24199	0.313114	0.777989
Clinical	Mosaic	Americas	YJM421	C	15	3.10498	0.286428	0.737327
Clinical	Mosaic	Americas	YJM421	A	20	1.59763	0.416197	0.815206
Clinical	Mosaic	Americas	YJM421	B	20	1.777	0.531669	0.837862
Clinical	Mosaic	Americas	YJM421	C	20	1.92323	0.439481	0.81372
Clinical	Mosaic	Americas	YJM421	A	25	1.05704	0.610045	0.808883
Clinical	Mosaic	Americas	YJM421	B	25	0.997794	0.739185	0.81984
Clinical	Mosaic	Americas	YJM421	C	25	0.815636	0.713887	0.841531
Clinical	Mosaic	Americas	YJM421	A	30	0.753558	0.953892	0.729085
Clinical	Mosaic	Americas	YJM421	B	30	0.659571	0.874555	0.728686
Clinical	Mosaic	Americas	YJM421	C	30	0.490328	0.885333	0.741299
Clinical	Mosaic	Americas	YJM428	A	10	5.42539	0.159151	0.800925
Clinical	Mosaic	Americas	YJM428	B	10	5.81958	0.131419	0.812432
Clinical	Mosaic	Americas	YJM428	C	10	6.07661	0.186373	0.833862
Clinical	Mosaic	Americas	YJM428	A	15	2.95244	0.472837	0.922235
Clinical	Mosaic	Americas	YJM428	B	15	2.90816	0.447928	0.89736
Clinical	Mosaic	Americas	YJM428	C	15	3.00247	0.444078	0.903855
Clinical	Mosaic	Americas	YJM428	A	20	1.41978	0.576409	0.938806
Clinical	Mosaic	Americas	YJM428	B	20	1.40473	0.627504	0.970075
Clinical	Mosaic	Americas	YJM428	C	20	1.41919	0.605364	0.933422
Clinical	Mosaic	Americas	YJM428	A	25	0.852505	0.987985	0.924663
Clinical	Mosaic	Americas	YJM428	B	25	0.817892	0.893199	0.944339
Clinical	Mosaic	Americas	YJM428	C	25	0.948761	0.961467	0.925497
Clinical	Mosaic	Americas	YJM428	A	30	0.297428	1.05041	0.754515
Clinical	Mosaic	Americas	YJM428	B	30	0.338582	1.19936	0.798282
Clinical	Mosaic	Americas	YJM428	C	30	0.329542	1.17784	0.806758
Clinical	Mosaic	Americas	YJM653	A	10	6.03798	0.15127	0.808096
Clinical	Mosaic	Americas	YJM653	B	10	5.91137	0.147482	0.792822
Clinical	Mosaic	Americas	YJM653	C	10	6.37305	0.167933	0.824612
Clinical	Mosaic	Americas	YJM653	A	15	3.02736	0.321911	0.885175
Clinical	Mosaic	Americas	YJM653	B	15	2.92279	0.371841	0.85712
Clinical	Mosaic	Americas	YJM653	C	15	2.7767	0.361625	0.878382
Clinical	Mosaic	Americas	YJM653	A	20	1.35138	0.500035	0.907386
Clinical	Mosaic	Americas	YJM653	B	20	1.24995	0.464639	0.897357
Clinical	Mosaic	Americas	YJM653	C	20	1.09595	0.398004	0.930565
Clinical	Mosaic	Americas	YJM653	A	25	0.702636	0.698983	0.867896
Clinical	Mosaic	Americas	YJM653	B	25	0.685334	0.710111	0.903238
Clinical	Mosaic	Americas	YJM653	C	25	0.62802	0.706781	0.880447
Clinical	Mosaic	Americas	YJM653	A	30	0.410096	1.03712	0.777312
Clinical	Mosaic	Americas	YJM653	B	30	0.388182	1.01708	0.780201
Clinical	Mosaic	Americas	YJM653	C	30	0.34559	0.961479	0.784279
Clinical	Wine	Europe	YJM975	A	10	4.67326	0.122692	0.818895
Clinical	Wine	Europe	YJM975	B	10	5.17321	0.0935535	0.693101
Clinical	Wine	Europe	YJM975	C	10	4.77526	0.0931688	0.739219
Clinical	Wine	Europe	YJM975	A	15	3.48971	0.353584	0.85768
Clinical	Wine	Europe	YJM975	B	15	3.38627	0.383962	0.87853
Clinical	Wine	Europe	YJM975	C	15	3.34435	0.35025	0.852763
Clinical	Wine	Europe	YJM975	A	20	1.08992	0.558267	0.902535
Clinical	Wine	Europe	YJM975	B	20	1.21902	0.62787	0.922126
Clinical	Wine	Europe	YJM975	C	20	1.24709	0.658497	0.936151
Clinical	Wine	Europe	YJM975	A	25	0.705416	0.89434	0.940123
Clinical	Wine	Europe	YJM975	B	25	0.725604	0.896213	0.915209
Clinical	Wine	Europe	YJM975	C	25	0.8313	0.978372	0.912843
Clinical	Wine	Europe	YJM975	A	30	0.478773	1.28974	0.765164
Clinical	Wine	Europe	YJM975	B	30	0.478609	1.21954	0.772345
Clinical	Wine	Europe	YJM975	C	30	0.444667	1.26203	0.774193
Clinical	Wine	Europe	YJM978	A	10	3.86649	0.119843	0.799619
Clinical	Wine	Europe	YJM978	B	10	3.73824	0.100203	0.682615
Clinical	Wine	Europe	YJM978	C	10	4.51451	0.140019	0.851538
Clinical	Wine	Europe	YJM978	A	15	2.6949	0.284779	0.850271
Clinical	Wine	Europe	YJM978	B	15	2.35226	0.321567	0.906832
Clinical	Wine	Europe	YJM978	C	15	2.18417	0.255182	0.870386
Clinical	Wine	Europe	YJM978	A	20	1.0405	0.568153	0.898114
Clinical	Wine	Europe	YJM978	B	20	1.06749	0.62832	0.925047
Clinical	Wine	Europe	YJM978	C	20	1.14284	0.628474	0.91284
Clinical	Wine	Europe	YJM978	A	25	0.562195	0.940592	0.91617
Clinical	Wine	Europe	YJM978	B	25	0.579237	0.952758	0.891808
Clinical	Wine	Europe	YJM978	C	25	0.511492	0.885743	0.902392
Clinical	Wine	Europe	YJM978	A	30	0.448125	1.24548	0.75763
Clinical	Wine	Europe	YJM978	B	30	0.471899	1.17635	0.775064
Clinical	Wine	Europe	YJM978	C	30	0.368386	1.22651	0.769779
Clinical	Wine	Europe	YJM981	A	10	4.60319	0.140974	0.686087
Clinical	Wine	Europe	YJM981	B	10	4.4582	0.155213	0.772666
Clinical	Wine	Europe	YJM981	C	10	4.18969	0.111117	0.62795
Clinical	Wine	Europe	YJM981	A	15	2.59386	0.308695	0.906121
Clinical	Wine	Europe	YJM981	B	15	2.82917	0.315541	0.887623
Clinical	Wine	Europe	YJM981	C	15	2.74979	0.325439	0.877547
Clinical	Wine	Europe	YJM981	A	20	0.814385	0.529678	0.937488
Clinical	Wine	Europe	YJM981	B	20	1.00142	0.674889	0.943916
Clinical	Wine	Europe	YJM981	C	20	0.838719	0.604659	0.965231
Clinical	Wine	Europe	YJM981	A	25	0.684062	1.09665	0.876684
Clinical	Wine	Europe	YJM981	B	25	0.69037	0.962403	0.87329
Clinical	Wine	Europe	YJM981	C	25	0.645129	1.06875	0.920734
Clinical	Wine	Europe	YJM981	A	30	0.415834	1.34863	0.765707
Clinical	Wine	Europe	YJM981	B	30	0.396413	1.41677	0.796339
Clinical	Wine	Europe	YJM981	C	30	0.406123	1.3827	0.781023
Wild	NorthAmerican	Americas	YPS606	A	10	10.8848	0.0925731	0.592047
Wild	NorthAmerican	Americas	YPS606	B	10	11.5618	0.0671008	0.47932
Wild	NorthAmerican	Americas	YPS606	C	10	11.3993	0.0826961	0.533478
Wild	NorthAmerican	Americas	YPS606	A	15	10.4083	0.241261	0.754104
Wild	NorthAmerican	Americas	YPS606	B	15	13.5371	0.227073	0.780614
Wild	NorthAmerican	Americas	YPS606	C	15	14.3916	0.238612	0.793472
Wild	NorthAmerican	Americas	YPS606	A	20	4.39154	0.451943	0.886569
Wild	NorthAmerican	Americas	YPS606	B	20	4.5225	0.435975	0.872552
Wild	NorthAmerican	Americas	YPS606	C	20	4.7425	0.551896	0.87734
Wild	NorthAmerican	Americas	YPS606	A	25	2.22148	0.692033	0.899773
Wild	NorthAmerican	Americas	YPS606	B	25	2.00655	0.715502	0.875387
Wild	NorthAmerican	Americas	YPS606	C	25	1.93873	0.677565	0.89868
Wild	NorthAmerican	Americas	YPS606	A	30	2.8866	1.24466	0.787901
Wild	NorthAmerican	Americas	YPS606	B	30	3.33959	0.925028	0.663608
Wild	NorthAmerican	Americas	YPS606	C	30	2.55685	1.28894	0.759591
Fermentation	Wine	Europe	ZymafloreF15	A	10	5.18227	0.188889	0.835952
Fermentation	Wine	Europe	ZymafloreF15	B	10	4.99302	0.156407	0.808611
Fermentation	Wine	Europe	ZymafloreF15	C	10	4.82728	0.154703	0.84847
Fermentation	Wine	Europe	ZymafloreF15	A	15	2.52642	0.487864	0.900299
Fermentation	Wine	Europe	ZymafloreF15	B	15	2.25868	0.466314	0.880682
Fermentation	Wine	Europe	ZymafloreF15	C	15	2.51266	0.479252	0.880973
Fermentation	Wine	Europe	ZymafloreF15	A	20	0.920831	0.57717	1.06111
Fermentation	Wine	Europe	ZymafloreF15	B	20	0.803842	0.532899	1.05377
Fermentation	Wine	Europe	ZymafloreF15	C	20	0.947219	0.549422	1.02502
Fermentation	Wine	Europe	ZymafloreF15	A	25	0.608362	0.861733	0.953238
Fermentation	Wine	Europe	ZymafloreF15	B	25	0.585995	0.865246	0.954329
Fermentation	Wine	Europe	ZymafloreF15	C	25	0.548986	0.826552	0.970001
Fermentation	Wine	Europe	ZymafloreF15	A	30	0.383799	1.52772	0.881414
Fermentation	Wine	Europe	ZymafloreF15	B	30	0.46984	1.27907	0.822916
Fermentation	Wine	Europe	ZymafloreF15	C	30	0.389386	1.45851	0.913397
